# Supplementary material for: Objective, Quantitative, Data-Driven Assessment of Chemical Probes
Source: Cell Chem Biol. 2018 Feb 15;25(2):194–205.e5. doi: 10.1016/j.chembiol.2017.11.004 (PMC5814752; doi:10.1016/j.chembiol.2017.11.004)
Supplement: Table S1. Details of Minimum-Quality Chemical Tools for Each Cancer Driver Gene, Related to Figure 1 and STAR Methods [file mmc2.xlsx]

## Sheet: Supplementary Table 1
Target	Minimum-quality chemical tools canSAR compound IDs
ERBB2	['1051365', '77566', '2195', '1044624', '1165230', '1046059', '362860', '256462', '1027610', '1285922', '911326', '860418', '159927']
NTRK1	['1058322', '382393', '244742', '382832', '22361', '89988', '765616', '41938', '1072284']
HSP90AA1	['1104330', '955091', '1107004', '859999', '1147207', '962869', '959013', '950467', '1134411']
ALK	['1105330', '1134748', '971004', '1123346', '1146445', '1302626', '1003209', '1387106', '964788', '977291', '966229', '1014227', '1282973', '1126090', '947515', '1000354', '1129066', '1009825', '1286584', '1020024', '1132121', '916708', '1275528', '1133513', '1115151', '1146206', '1122879', '1134075', '859887', '1005029', '1341407', '1001124', '1014406', '1105760', '1301948', '1014743', '1143011'…
MAP2K1	['1184520', '471882', '1169183', '375402', '475670', '1018125', '119307', '172244', '1338756', '801605', '100158', '10851']
MDM2	['1221638', '1162776', '1225489', '1148627', '1220682', '1222045', '1226788', '1961300', '1382823', '1398411', '1230733', '1368701', '1226550', '1210321', '1148949', '1217593', '1229196', '1209042', '1216416', '1212557', '1214860', '1148657']
MMP2	['1227308']
FLT3	['1506942', '1028525', '757251', '966508', '1962605', '1758001', '1469612', '1033663', '980402', '989581', '1050564', '991645', '1018711', '982612', '1031397', '1640521', '1106080', '1870259', '989801', '966389', '991987', '756322', '977348', '1041107', '983710', '674836', '1793643', '1030050', '989051', '1218774', '969523', '970009', '1032310', '987991', '1781770', '1054498', '1027136', '1038797…
EGFR	['179851', '550133', '1167701', '463688', '1067743', '49057', '1955334', '152429', '1610044', '23455', '105605', '308640', '318447', '120388', '218432', '424548', '11044', '1166706', '1093817', '20489', '543422', '509371', '346317', '46418', '158855', '1826807', '101504', '1409282', '501690', '104704', '1156908', '420806', '313162', '1085727', '755714', '826589', '289480', '504927', '1031396', '1…
BRAF	['1836577', '680062', '1809717', '680729', '844310', '754991', '790534']
ERBB3	['2023229']
RAF1	['212527', '1204516', '1164053', '1220485']
IGF1R	['239057', '1126533']
AKT1	['242098', '224788', '1168789', '679701', '649668', '659309', '512577', '655206', '503327', '695764', '686326', '454272', '519156', '79645', '478846', '7872']
KDR	['247685', '205702', '437573', '113882', '367746', '1193406', '948837', '172393', '127187', '755685', '148019', '66661', '230957', '513100', '1034438', '211343', '1790887', '657521', '459026', '39922', '126078', '437419', '66413', '25701', '390797', '77808', '340461', '1856', '343619', '946579', '658715', '122377', '189942', '301055', '101996', '1510998', '1152905', '1191622', '493979', '461535',…
CCNE1	['306045', '399041', '241797', '221036']
PGR	['385281']
KIT	['444501', '462564', '408890', '62998', '284664', '284589']
CDK4	['517117', '440847', '193140', '262267', '472006', '189558', '444027', '59540', '153936', '434580', '440507', '68409', '94298', '477267', '245116', '25694', '321265', '136437', '398324', '356415', '229473', '317592', '516028', '120595']
ABL1	['52378', '360872', '493499', '436890', '237670', '416946', '347061', '20849', '473230', '305392', '500112', '953329', '198084', '37898', '83323', '496307', '27329', '3435', '501322', '1101132', '146226']
PIK3CA	['599066', '982507', '984619', '1270632', '601942', '676584', '600576', '975119', '598235', '946706', '603423', '601147', '601498', '828893', '1241107', '650996', '598397', '598371', '693373', '1135510', '600763', '600504', '646804', '654349', '987275', '688152', '786311', '597745', '1297514', '676338', '398788', '599324', '599032', '602737', '1055374', '1284993', '686135', '694568', '600668', '6…
FGFR1	['75055', '952984', '250394', '38629', '446645']
MET	['776064', '1319955', '1120718', '1888567', '1247258', '1232787', '1009806', '1342503', '834796', '1252700', '845192', '953163', '1174476', '1872043', '1112021', '1009628', '815998']
MTOR	['843715', '687347', '679606', '833922', '298391', '297569', '693204', '652406', '800248', '123365', '688529', '659637', '1038643', '389079', '447927', '784662', '806314', '1124511', '670421', '672730', '687762', '826806', '799469', '685859', '506703', '690747', '679292', '687245', '834626', '402795', '1137567', '650831', '794869', '695916', '689708', '681139', '1098868', '682398', '812909', '654…
AURKA	['928608', '260185', '911540', '318126', '221154', '882392', '266598', '273389', '877158', '783865', '410120', '677083', '1077414', '880426', '1079660', '902457', '860699', '463797', '330765', '898451', '172097', '604193', '960626', '440673', '182779', '277184', '965591', '924048', '1335763', '604438', '1116279', '105946', '870589', '919073', '473351', '604557', '227757', '1131550', '454998', '52…
SOS1
PLCB1
CCND1
NRAS
MAX
IDH1
TAF1
CAD
CTNNB1
PTPN11
ADAM10
HRAS
BAZ2B
SETDB1
RHOA
RHEB
HSPA8
RAC1
HDAC9
NFE2L2
KRAS
AHR
PCSK6
EPHA1
RBBP7
MAP3K4
FGFR3
FGFR2
ABL2
ACACA
ACTB
ACTG2
AHNAK
AKT3
ANK3
AQR
ARHGEF2
ASH1L
ASPM
BCLAF1
BPTF
BRWD1
CARM1
CAT
CCND2
CCND3
CCT5
CDK6
CHD4
CHD6
CHD9
CLTC
CNOT3
COL1A1
CRNKL1
CTTN
DHX35
DHX9
DIS3
DLG1
EIF4A2
EIF4G1
EIF4G3
EPHB2
ERCC2
FAT2
FIP1L1
FKBP5
G3BP2
GNA11
GNAS
HCFC1
HLF
HNF1A
IDH2
IREB2
IRF7
ITGA9
KAT6B
LPHN2
LRP6
MCM3
MCM8
MDM4
MECOM
MED12
MED17
MFNG
MGMT
MLL
MYH10
MYH11
MYH14
NEDD4L
NKX3-1
NR2F2
NTRK3
NUP107
NUP98
PAX5
PCBP1
PCDH18
PLCG1
PLXNB2
POLR2B
POM121
PPP2R1A
PPP2R5C
PRPF8
PRRX1
PTPRF
RFC4
ROS1
SF3B1
SIN3A
SMC1A
SOS2
SOX17
SPRR3
SRGAP1
SRGAP3
STAG1
STARD13
TCF4
TFDP1
TJP2
TRERF1
TRIO
TRIP10
TXNIP
U2AF1
WNT5A
YBX1
ZNF814
ACAD8
ACTG1
ADCY1
ARFGEF2
BCL11A
CLCC1
CSDA
EEF1B2
EIF2C3
ELF4
F8
KALRN
MACF1
MEF2C
MKL1
NCK1
NCOR2
NDRG1
NTN4
NTRK2
PIK3R3
PLXNA1
PTPRU
RET
ROBO2
RPSAP58
SCAI
TAOK2
WIPF1
