# Supplementary material for: Objective, Quantitative, Data-Driven Assessment of Chemical Probes
Source: Cell Chem Biol. 2018 Feb 15;25(2):194–205.e5. doi: 10.1016/j.chembiol.2017.11.004 (PMC5814752; doi:10.1016/j.chembiol.2017.11.004)
Supplement: Table S2. Comparative Analysis with the Chemical Probes Portal Probes (http://www.chemicalprobes.org/browse_probes; Downloaded 6 February, 2017), Related to Figure 4 and STAR Methods [file mmc3.xlsx]

## Sheet: Supplementary Table 2
Probe Name	Target class	Target name	Number Targets	PubChem CID	# of Reviews	Avg Recommendation (cells)	Among Top 20 in TPAR	Order in Probe Miner	Primary Reference PMID	Publication year	Journal of primary Reference	ChEMBLID	canSAR ID	UniprotID	link
UNC1215	Epigenetics	L3MBTL3	1	57339144	2	4	1	1	23292653	2013	Nat Chem Biol.	CHEMBL2426364	1017105	Q96JM7	http://www.chemicalprobes.org/unc1215
GDC-0879	Protein kinase	BRAF V600E	1	11717001	3	3.6667	1	1	19276360	2009	Cancer Res.	CHEMBL525191	240291	P15056	http://www.chemicalprobes.org/gdc-0879
Selumetinib	Protein kinase	MAP2K1	1	10127622	3	3.3333	1	1	17332304	2007	Clin Cancer Res.	CHEMBL1614701	646570	Q02750	http://www.chemicalprobes.org/selumetinib
Salvinorin A	GPCR	OPRK1	1	128563	3	3	1	1	12192085	2002	Proc Natl Acad Sci U S A.	CHEMBL445332	846342	P41145	http://www.chemicalprobes.org/salvinorin
AZD1152-HQPA	Protein kinase	AURKB	1	11497983	3	3.6667	0	1	17373783	2007	J Med Chem	CHEMBL415049, CHEMBL215152	208757	Q96GD4	http://www.chemicalprobes.org/azd1152-hqpa
Veliparib	Other post-translational modification	PARP1, PARP2	2	11960529	3	4	1	2	17473206	2007	Clin Cancer Res.	CHEMBL506871	409993	P09874	http://www.chemicalprobes.org/veliparib
VX-745	Protein kinase	MAPK14	1	3038525	2	4	1	2	18183025	2008	Nat Biotechnol.	CHEMBL119385	340121	Q16539	http://www.chemicalprobes.org/vx-745
GSK2334470	Protein kinase	PDK1	1	46215815	2	4	1	2	21341675	2011	J Med Chem	CHEMBL1765740	956583	O15530	http://www.chemicalprobes.org/gsk2334470
(R)-PFI-2	Epigenetics	SETD7	1	71300326	3	4	1	2	25136132	2014	Proc Natl Acad Sci U S A	CHEMBL3414622	1103714	Q8WTS6	http://www.chemicalprobes.org/r-pfi-2
BMS-911543	Protein kinase	JAK2	1	50922691	2	3.5	1	2	26288683	2015	ACS Med Chem Lett.	CHEMBL3545215	1248879	O60674	http://www.chemicalprobes.org/bms-911543
CCT241533	Protein kinase	CHEK2	1	49867844	2	3.5	1	3	21239475	2011	Cancer Res.	CHEMBL1236782	770179	O96017	http://www.chemicalprobes.org/cct241533
PD0332991	Protein kinase	CDK4, CDK6	2	5330286	2	4	1	3	15542782	2004	Mol Cancer Ther.	CHEMBL189963	149415	Q00534	http://www.chemicalprobes.org/pd0332991
Niraparib	Other post-translational modification	PARP1, PARP2	2	24958200	2	4	1	3	19873981	2009	J Med Chem	CHEMBL1094636	919241	P09874	http://www.chemicalprobes.org/niraparib
EPZ004777	Epigenetics	DOTL1	1	56962336	1	4	1	3	21741596	2011	Cancer Cell	CHEMBL2169919	1016593	Q8TEK3	http://www.chemicalprobes.org/epz004777
UNC0642	Epigenetics	EHMT1, EHMT2	2	53315878	2	4	1	3	24102134	2013	J Med Chem	CHEMBL2441082	1136876	Q96KQ7	http://www.chemicalprobes.org/unc0642
SGC-CBP30	Epigenetics	CREBBP, EP300	2	72201027	3	3.3333	1	3	24946055	2014	J Am Chem Soc.	CHEMBL3622373	1148991	Q92793	http://www.chemicalprobes.org/sgc-cbp30
AMG-18	Protein kinase	ERN1	1	101988788	2	3	1	3	25589933	2014	ACS Med Chem Lett.	CHEMBL3356009	1319911	O75460	http://www.chemicalprobes.org/amg-18
ML323	Other post-translational modification	USP1, WDR48	2	60167849	3	3.3333	1	4	24531842	2014	Nat Chem Biol.	CHEMBL3182437	1292307	O94782	http://www.chemicalprobes.org/ml323
SGX-523	Protein kinase	MET	1	24779724	3	3.6667	1	5	19934279	2009	Mol Cancer Ther.	CHEMBL1236107	751659	P08581	http://www.chemicalprobes.org/sgx-523
Ruxolitinib	Protein kinase	JAK2, JAK1	2	25126798	3	4	1	6	20130243	2010	Blood.	CHEMBL1789941	974392	O60674	http://www.chemicalprobes.org/ruxolitinib
GSK343	Epigenetics	EZH2	1	71268957	3	4	1	6	24900432	2012	ACS Med Chem Lett.	CHEMBL2204995	1064637	Q15910	http://www.chemicalprobes.org/gsk343
SCH772984	Protein kinase	MAPK1, MAPK3	2	24866313	3	4	1	6	23614898	2013	Cancer Discov.	CHEMBL3590107	1919276	P28482	http://www.chemicalprobes.org/sch772984
CPI-360	Epigenetics	EZH2	1	73442743	2	4	1	7	25457180	2014	Chem Biol.	CHEMBL3605456	1744211	Q15910	http://www.chemicalprobes.org/cpi-360
EPZ-6438	Epigenetics	EZH2	1	66558664	3	3.3333	1	10	23620515	2013	Proc Natl Acad Sci U S A.	CHEMBL3414621	1278294	Q15910	http://www.chemicalprobes.org/epz-6438
BMX-IN-1	Protein kinase	BMX	1	71576693	3	3	1	10	23594111	2013	ACS Chem Biol.	N/A	1691946	P51813	http://www.chemicalprobes.org/bmx-in-1
CH5424802	Protein kinase	ALK	1	49806720	3	4	1	11	21575866	2011	Cancer Cell	CHEMBL1738797	859887	Q9UM73	http://www.chemicalprobes.org/ch5424802
A-366	Epigenetics	EHMT, EHMT2	2	76285486	3	4	1	11	24900801	2014	ACS Med Chem Lett.	CHEMBL3109630	1148695	Q9H9B1	http://www.chemicalprobes.org/A-366
AZ191	Protein kinase	DYRK1B	1	72716071	3	3	1	11	24134204	2014	Biochem J.	CHEMBL3421968	1262695	Q9Y463	http://www.chemicalprobes.org/az191
EPZ-5676	Epigenetics	DOTL1	1	57345410	2	4	1	12	23801631	2013	Blood.	CHEMBL3087499	1666760	Q8TEK3	http://www.chemicalprobes.org/epz-5676
SGC0946	Epigenetics	DOT1L	1	56962337	4	3.75	1	16	23250418	2012	Nat Commun.	CHEMBL3087498	1016531	Q8TEK3	http://www.chemicalprobes.org/sgc0946
EPZ020411	Epigenetics	PRMT6	1	91668547	2	3	1	16	26101569	2015	ACS Med Chem Lett.	CHEMBL3589039	1986708	Q96LA8	http://www.chemicalprobes.org/epz020411
CHIR-99021	Protein kinase	GSK3A, GSK3B	2	9956119	2	4	1	17	12606497	2003	Diabetes.	CHEMBL412142	691671	P49840	http://www.chemicalprobes.org/chir-99021
EI1	Epigenetics	EZH2	1	72199293	3	3.6667	0	23	23236167	2012	Proc Natl Acad Sci U S A.	CHEMBL3414574	1262135	Q15910	http://www.chemicalprobes.org/ei1
CP-724714	Protein kinase	ERBB2	1	9874913	3	4	0	25	17942920	2007	Cancer Res.	CHEMBL483321	402140	P04626	http://www.chemicalprobes.org/cp-724714
UNC1999	Epigenetics	EZH1, EZH2	2	72551585	2	3.5	0	27	23614352	2013	ACS Chem Biol.	CHEMBL3414619	1321534	Q15910	http://www.chemicalprobes.org/unc1999
THZ1	Protein kinase	CDK7	1	73602827	3	3.3333	0	36	25043025	2014	Nature	CHEMBL3603847	1651042	P50613	http://www.chemicalprobes.org/thz1
CGI1746	Protein kinase	BTK	1	24857323	2	4	0	71	21113169	2011	Nat Chem Biol.	CHEMBL1230541	762999	Q06187	http://www.chemicalprobes.org/cgi1746
GNE7915	Protein kinase	LRRK2	1	58539171	2	3.5	0	105	22985112	2012	J Med Chem	CHEMBL2178134	1074990	Q5S007	http://www.chemicalprobes.org/gne7915
CCT244747	Protein kinase	CHEK1	1	54758482	1	3	0	119	23082860	2012	J Med Chem	CHEMBL2203843	1057918	O14757	http://www.chemicalprobes.org/cct244747
BYL-719	Lipid kinase	PIK3CA	1	56649450	2	4	0	122	23726034	2013	Bioorg Med Chem Lett.	CHEMBL2396661	1128943	P42336	http://www.chemicalprobes.org/byl-719
P505-15	Protein kinase	SYK	1	44462758	2	3.5	0	124	22040680	2012	J Pharmacol Exp Ther.	CHEMBL2177736	1068862	P43405	http://www.chemicalprobes.org/p505-15
PF3644022	Protein kinase	MAPKAPK2	1	44631903	3	3.3333	0	276	20237073	2010	J Pharmacol Exp Ther.	CHEMBL1231206	753291	P49137	http://www.chemicalprobes.org/pf3644022
AC220	Protein kinase	FLT3	1	24889392	3	3.3333	0	626	19654408	2009	Blood.	CHEMBL576982	141069	P36888	http://www.chemicalprobes.org/ac220
AZD2014	Protein kinase	MTOR	1	25262792	3	3.6667	0	789	23375793	2013	Bioorg Med Chem Lett.	CHEMBL2336325	1095122	P42345	http://www.chemicalprobes.org/azd2014
GNF-5	Protein kinase	BCR-ABL	1	44129660	2	3.5	0	1010	20072125	2010	Nature	CHEMBL1257423	829293	P00519	http://www.chemicalprobes.org/gnf-5
Rapamycin	Protein kinase	MTOR	1	5284616	3	3.3333	0	1298	8008069	1994	Nature	CHEMBL413	344	P42345	http://www.chemicalprobes.org/rapamycin
MK-5108	Protein kinase	AURKA	1	24748204	2	4		N/A	20053775	2010	Mol Cancer Ther.	CHEMBL3182444	1755460	O14965	http://www.chemicalprobes.org/mk-5108
CPI-169	Epigenetics	EZH1, EZH2	2	71712226	3	4		N/A	25457180	2014	Chem Biol.	N/A	N/A	Q15910	http://www.chemicalprobes.org/cpi-169
MZ1	Epigenetics	BRD4	1	122201421	2	4		N/A	26035625	2015	ACS Chem Biol.	N/A	N/A	O60885	http://www.chemicalprobes.org/mz1
GSK484	Epigenetics	PADI4	1	86340175	2	4		N/A	25622091	2015	Nat Chem Biol.	N/A	N/A	Q9UM07	http://www.chemicalprobes.org/gsk484
SGC707	Epigenetics	PRMT3	1	90642938	1	4		N/A	25728001	2015	Angew Chem Int Ed Engl.	N/A	N/A	O60678	http://www.chemicalprobes.org/sgc707
EPZ015666	Epigenetics	PRMT5	1	90241673	3	4		N/A	25915199	2015	Nat Chem Biol.	N/A	N/A	O14744	http://www.chemicalprobes.org/epz015666
OICR-9429	Structural protein	WDR5	1	91623360	3	4		N/A	26167872	2015	Nat Chem Biol.	N/A	N/A	P61964	http://www.chemicalprobes.org/oicr-9429
EPZ011989	Epigenetics	EZH1, EZH2	2	73670548	2	4		N/A	26005520	2015	ACS Med Chem Lett.	CHEMBL3672841	1786696	Q15910	http://www.chemicalprobes.org/epz011989
AX15836	Protein kinase	MAPK7	1	N/A	1	4		N/A	27679845	2016	Proc Natl Acad Sci U S A.	N/A	N/A	Q13164	http://www.chemicalprobes.org/ax15836
PDD00017273	DNA replication & repair enzyme	PARG	1	121398766	2	4		N/A	27689388	2016	ACS Chem Biol.	N/A	N/A	Q86W56	http://www.chemicalprobes.org/pdd00017273
BAY-598	Epigenetics	SMYD2	1	117072551	3	4		N/A	27075367	2016	J Med Chem	N/A	N/A	Q9NRG4	http://www.chemicalprobes.org/bay-598
PF-477736	Protein kinase	CHEK1	1	16750408	3	3.6667		N/A	18723486	2008	Mol Cancer Ther.	CHEMBL3545137	1323770	O14757	http://www.chemicalprobes.org/pf-477736
VH298	Other post-translational modification	VHL	1	122200877	2	3.5		N/A	27811928	2016	Nat Commun.	N/A	N/A	P40337	http://www.chemicalprobes.org/vh298
NVP-AEW541	Protein kinase	IGF1R	1	11476171	3	3.3333		N/A	15050915	2004	Cancer Cell	CHEMBL3188172	1438219	P08069	http://www.chemicalprobes.org/nvp-aew541
GSK591	Epigenetics	PRMT5	1	117072552	3	3.3333		N/A	26985292	2015	ACS Med Chem Lett.	N/A	N/A	O14744	http://www.chemicalprobes.org/gsk591
BIX-02188	Protein kinase	MAP2K5	1	66524294	3	3		N/A	18834865	2008	Biochem Biophys Res Commun.	N/A	N/A	Q13163	http://www.chemicalprobes.org/bix-02188
GSK-J4	Epigenetics	KDM6A, KDM6B	2	71729975	2	3		N/A	22842901	2012	Nature	CHEMBL3183531	2017676	O15550	http://www.chemicalprobes.org/gsk-j4
WZ4003	Protein kinase	NUAK1, NUAK2	2	72200024	3	3		N/A	24171924	2014	Biochem J.	N/A	N/A	O60285	http://www.chemicalprobes.org/wz4003
GSK864	Other	IDH1 (mutant)	1	91864701	2	3		N/A	26436839	2015	Nat Chem Biol.	N/A	N/A	O75874	http://www.chemicalprobes.org/gsk864
AZ6102	Other post-translational modification	TNKS, TNKS2	1	91663328	2	3		N/A	25815142	2015	ACS Med Chem Lett.	N/A	N/A	Q9H2K2	http://www.chemicalprobes.org/az6102
BAZ2-ICR	Epigenetics	BAZ2A, BAZ2B	2	91654625	2	3		N/A	25719566	2015	J Med Chem	N/A	N/A	Q9UIF9	http://www.chemicalprobes.org/baz2-icr
I-CBP112	Epigenetics	CREBBP, EP300	2	90488984	1	3		N/A	26552700	2015	Cancer Res.	N/A	N/A	Q92793	http://www.chemicalprobes.org/i-cbp112
I-BRD9	Epigenetics	BRD9	1	91668541	3	3		N/A	25856009	2016	J Med Chem	N/A	N/A	Q9H8M2	http://www.chemicalprobes.org/i-brd9
eCF309	Protein kinase	MTOR	1	122163152	2	3		N/A	N/A	2016	MedChemComm	N/A	N/A	P42345	http://www.chemicalprobes.org/ecf309
BI-9564	Epigenetics	BRD7, BRD9	2	117072549	3	3		N/A	26914985	2016	J Med Chem	N/A	N/A	Q9H8M2	http://www.chemicalprobes.org/bi-9564
GDC-0941	Lipid kinase	PIK3CA, PIK3CD	2	17755052	4	2.75	1	1	18754654	2008	J Med Chem	CHEMBL521851	70473	P42336	http://www.chemicalprobes.org/gdc-0941
Bafetinib	Protein kinase	BCR-ABL, LYN	2	24853523	4	2.75	0	301	16105974	2005	Blood	CHEMBL206834	132834	P00519	http://www.chemicalprobes.org/bafetinib
Afatinib	Protein kinase	EGFR, ERBB2	2	10184653	3	2.6667	1	1	18408761	2008	Oncogene.	CHEMBL1173655	755714	P00533	http://www.chemicalprobes.org/afatinib
STO609	Protein kinase	CAMKK1, CAMKK2	2	3467590	3	2.6667	1	15	11867640	2002	J Biol Chem.	CHEMBL1182777	549895	Q96RR4	http://www.chemicalprobes.org/sto609
VE-821	Protein kinase	ATR	1	51000408	3	2.6667	1	15	21413798	2011	J Med Chem	CHEMBL1766779	959546	Q13535	http://www.chemicalprobes.org/ve-821
MPS1-IN-1	Protein kinase	MPS1	1	25195352	3	2.6667	0	363	20383151	2010	Nat Chem Biol.	CHEMBL3330411	1281318	P33981	http://www.chemicalprobes.org/MPS1-IN-1
XMD8-92	Protein kinase	MAPK7	1	46843772	2	2.5	0	102	20832753	2010	Cancer Cell	CHEMBL1673046	866776	Q13164	http://www.chemicalprobes.org/xmd8-92
DDR1-IN-1	Protein kinase	DDR1	1	72836888	2	2.5	0	120	23899692	2013	ACS Chem Biol.	CHEMBL3421914	1103834	Q08345	http://www.chemicalprobes.org/ddr1-in-1
CP-673451	Protein kinase	PDGFRbeta	1	10158940	2	2.5		N/A	15705896	2005	Cancer Res.	N/A	N/A	P09619	http://www.chemicalprobes.org/cp-673451
AVL-292	Protein kinase	BTK	1	59174488	2	2.5		N/A	23709115	2013	J Pharmacol Exp Ther.	CHEMBL3301625	1395305	Q06187	http://www.chemicalprobes.org/avl-292
MIV-6R	Epigenetics	KMT2A	1	71777747	2	2.5		N/A	24472025	2014	J Med Chem	CHEMBL3126198	1148148	Q03164	http://www.chemicalprobes.org/miv-6r
LP99	Epigenetics	BRD7, BRD9	2	91827372	2	2.5		N/A	25864491	2015	Angew Chem Int Ed Engl.	N/A	N/A	Q9H8M2	http://www.chemicalprobes.org/lp99
CX-4945	Protein kinase	CSNK2A1	1	24748573	3	2.3333	1	1	21159648	2010	Cancer Res.	CHEMBL1230165	771381	P68400	http://www.chemicalprobes.org/cx-4945
GSK2801	Epigenetics	BAZ2A, BAZ2B	2	73010930	3	2.3333		N/A	25799074	2016	J Med Chem	N/A	N/A	Q9UIF9	http://www.chemicalprobes.org/gsk2801
UNC3866	Epigenetics	CBX7, CBX4	2	101043861	3	2.3333		N/A	26807715	2016	Nat Chem Biol.	N/A	N/A	O00257	http://www.chemicalprobes.org/unc3866
KU-60019	Protein kinase	ATM	1	15953870	2	2	1	3	19808981	2009	Mol Cancer Ther.	CHEMBL2140173	1303617	Q13315	http://www.chemicalprobes.org/ku-60019
LLY-507	Epigenetics	SMYD2	1	91623361	3	2	1	9	25825497	2015	J Biol Chem.	CHEMBL3414623	1293630	Q9NRG4	http://www.chemicalprobes.org/lly-507
PF-4800567	Protein kinase	CSNK1E	1	53472153	3	2	1	18	19458106	2009	J Pharmacol Exp Ther.	CHEMBL2069623	1018504	P49674	http://www.chemicalprobes.org/pf-4800567
BMS-265246	Protein kinase	CDK, CDK2	2	5329775	2	2	0	51	12824044	2003	Bioorg Med Chem Lett.	CHEMBL310840	351046	P06493	http://www.chemicalprobes.org/bms-265246
AGI-5198	Other	IDH1 (R132H mutant)	1	56645356	2	2	0	107	23558169	2013	Science.	CHEMBL2180727	1073969	O75874	http://www.chemicalprobes.org/agi-5198
RSL3	Lipid metabolism	GPX4	1	1750826	1	2		N/A	18355723	2008	Chem Biol.	CHEMBL1951051	1012043	P36969	http://www.chemicalprobes.org/rsl3
ABPA3	Other post-translational modification	UBA1, UBA3	2	N/A	2	2		N/A	24138456	2012	J Am Chem Soc.	N/A	N/A	P22314	http://www.chemicalprobes.org/abpa3
JQEZ5	Epigenetics	EZH2	1	N/A	2	2		N/A	27135738	2016	Nat Med.	N/A	N/A	Q15910	http://www.chemicalprobes.org/jqez5
JAK3i	Protein kinase	JAK3	1	118705186	1	2		N/A	27018889	2016	Nat Chem Biol.	N/A	N/A	P52333	http://www.chemicalprobes.org/jak3i
WH-4-023	Protein kinase	LCK, SRC	2	11844351	5	1.8	0	145	16884310	2006	J Med Chem	CHEMBL213100	387207	P06239	http://www.chemicalprobes.org/wh-4-023
BIX-01294	Epigenetics	EHMT2	1	25150857	3	1.6667	0	29	17289593	2007	Mol Cell.	CHEMBL569864	486909	Q96KQ7	http://www.chemicalprobes.org/bix-01294
CFI-400945	Protein kinase	PLK4	1	58486178	3	1.6667	0	29	25043604	2014	Cancer Cell	CHEMBL3408947	1320220	O00444	http://www.chemicalprobes.org/cfi-400945
TX1-85-1	Protein kinase	ERBB3	1	78243752	3	1.6667		N/A	25326665	2014	Nat Chem Biol.	N/A	N/A	P21860	http://www.chemicalprobes.org/tx1-85-1
Cortistatin A	Protein kinase	CDK8, CDK19	2	44462753	2	1.5		N/A	26416749	2015	Nature	CHEMBL393800	841818	P49336	http://www.chemicalprobes.org/cortistatin
UNC0638	Epigenetics	EHMT1, EHMT2	2	46224516	1	1	1	8	21743462	2011	Nat Chem Biol.	CHEMBL1231795	755061	Q96KQ7	http://www.chemicalprobes.org/unc0638
JW55	Other post-translational modification	TNKS, TNKS2	2	2946601	2	1		N/A	22440753	2012	Cancer Res.	N/A	N/A	Q9H2K2	http://www.chemicalprobes.org/jw55
NVS-PAK1-1	Protein kinase	PAK1	1	122187564	0	N/A	1	2	26191365	2015	ACS Med Chem Lett.	CHEMBL3609372	1437007	Q13153	http://www.chemicalprobes.org/nvs-pak1-1
DS-437	Epigenetics	PRMT5, PRMT7	2	91827358		N/A	1	6	25893041	2015	ACS Med Chem Lett.	CHEMBL3577854	1717820	O14744	http://www.chemicalprobes.org/ds-437
CCT251545	Protein kinase	CDK8, CDK19	2	77050682	0	N/A		N/A	26502155	2015	Nat Chem Biol.	CHEMBL3408213	1251708	P49336	http://www.chemicalprobes.org/cct251545
Englerin A	Ion channel	TRPC4, TRPC5	2	46242512	0	N/A		N/A	25707820	2015	Angew Chem Int Ed Engl.	CHEMBL2024567	1024686	Q9UL62	http://www.chemicalprobes.org/englerin
A-395	Epigenetics	EED	1	N/A	0	N/A		N/A	28135237	2017	Nat Chem Biol.	N/A	N/A	O75530	http://www.chemicalprobes.org/395
A-196	Epigenetics	KMT5B, KMT5C	1	117072548	0	N/A		N/A	28114273	2017	Nat Chem Biol.	N/A	N/A	Q4FZB7	http://www.chemicalprobes.org/A-196
CCT251236	Other	PIR	1	117996749	0	N/A		N/A	28004573	2017	J Med Chem	N/A	N/A	O00625	http://www.chemicalprobes.org/cct251236
Olaparib	Other post-translational modification	PARP (pan-PARP)	>2	23725625	2	4	1	4	18800822	2008	J Med Chem	CHEMBL521686	26590	P09874	http://www.chemicalprobes.org/olaparib
PFI-1	Epigenetics	BRD2, BRD3, BRD4, BRDT	>2	71271629	3	4	1	6	23576556	2013	Cancer Res.	CHEMBL2179387	1016603	O60885	http://www.chemicalprobes.org/pfi-1
JQ1	Epigenetics	BRD2, BRD3, BRD4, BRDT	>2	46907787	3	4	1	9	20871596	2010	Nature	CHEMBL1957266	1003228	O60885	http://www.chemicalprobes.org/jq1
Tofacitinib	Protein kinase	JAK3, JAK1, JAK2	>2	9926791	3	3.6667	1	1	14593182	2003	Science.	CHEMBL221959	343526	P52333	http://www.chemicalprobes.org/tofacitinib
BGJ-398	Protein kinase	FGFR1, FGFR2, FGFR3, FGFR4	>2	53235510	3	3.6667	1	1	21936542	2011	J Med Chem	CHEMBL1834657	1508659	P11362	http://www.chemicalprobes.org/bgj-398
JNK-IN-8	Protein kinase	MAPK8, MAPK9, MAPK10	>2	57340686	2	3.5	0	43	22284361	2012	Chem Biol.	CHEMBL2216824	1066270	P53779	http://www.chemicalprobes.org/jnk-in-8
KH-CB19	Protein kinase	CLK1, CLK4, DYRK1A	>2	44237094	3	3	0	81	21276940	2011	Chem Biol.	CHEMBL1236620	751197	P49759	http://www.chemicalprobes.org/kh-cb19
PF-3758309	Protein kinase	PAK1, PAK4, PAK5, PAK6	>2	25227462	3	3	0	96	20439741	2010	Proc Natl Acad Sci U S A.	CHEMBL3128043	1167176	Q13153	http://www.chemicalprobes.org/pf-3758309
E7449	Other post-translational modification	PARP1, PARP2, TNKS, TNKS2	>2	25267262	2	3	0	1326	26513298	2015	Oncotarget.	CHEMBL3644587	1624593	P09874	http://www.chemicalprobes.org/e7449
I-BET151	Epigenetics	BRD2, BRD3, BRD4	>2	52912189	2	2.5	1	4	21964340	2011	Nature	CHEMBL2017291	962549	Q15059	http://www.chemicalprobes.org/i-bet151
BI2536	Protein kinase	PLK1, PLK2, PLK3	>2	11364421	3	2	1	2	17291758	2007	Curr Biol.	CHEMBL513909	144939	P53350	http://www.chemicalprobes.org/bi2536
XAV939	Other post-translational modification	PARP1, PARP2, TNKS, TNKS2	>2	2726824	1	2	1	11	19759537	2009	Nature	CHEMBL1086580	666237	Q9H2K2	http://www.chemicalprobes.org/xav939
URMC-099	Protein kinase	MLK1, MLK2, MLK3	>2	54764565	3	1.3333	0	27	24044867	2013	J Med Chem	CHEMBL2436978	1144275	P80192	http://www.chemicalprobes.org/urmc-099
BI-D1870	Protein kinase	RPS6KA1, RPS6KA2, RPS6KA3, RPS6KA6	>2	25023738	1	1	1	1	17040210	2007	Biochem J.	CHEMBL573107	449212	Q9UK32	http://www.chemicalprobes.org/bi-d1870
Imatinib	Protein kinase	ABL, PDGFR, KIT	>2	5291	2	1	0	384	8548747	1996	Cancer Res.	CHEMBL941	1561	P00519	http://www.chemicalprobes.org/imatinib
Talazoparib	Other post-translational modification	PARP (pan-PARP)	>2	44819241	0		0	313	23881923	2013	Clin Cancer Res.	CHEMBL3137320	1361363	P09874	http://www.chemicalprobes.org/talazoparib
AMG900	Protein kinase	AURKA, AURKB, AURKC	>2	24856041	3	3.6667		N/A	20935223	2010	Cancer Res.	CHEMBL2140408	1244242	Q9UQB9	http://www.chemicalprobes.org/amg900
G-5555	Protein kinase	PAK1, PAK4, PAK3	>2	91664373	2	3.5		N/A	26713112	2015	ACS Med Chem Lett.	N/A	N/A	Q13153	http://www.chemicalprobes.org/g-5555
HG-9-91-01	Protein kinase	SIK1, SIK2, SIK3	>2	78357808	2	3		N/A	23033494	2012	Proc Natl Acad Sci U S A.	N/A	N/A	P57059	http://www.chemicalprobes.org/hg-9-91-01
AZ0108	Other post-translational modification	PARP1, PARP2, PARP6	>2	N/A	3	2.6667		N/A	26546219	2015	Bioorg Med Chem Lett.	N/A	N/A	P09874	http://www.chemicalprobes.org/az0108
MT1	Epigenetics	BRD2, BRD3, BRD4, BRDT	>2	122172644	3	4		N/A	27775715	2016	Nat Chem Biol.	N/A	N/A	Q15059	http://www.chemicalprobes.org/mt1
BiBET	Epigenetics	BRD2, BRD3, BRD4, BRDT	>2	122164965	2	3.5		N/A	27775716	2016	Nat Chem Biol.	N/A	N/A	O60885	http://www.chemicalprobes.org/bibet
MS023	Epigenetics	PRMT1, PRMT3, PRMT4, PRMT6, PRMT8	>2	92136227	3	4		N/A	26598975	2016	ACS Chem Biol.	N/A	N/A	Q96LA8	http://www.chemicalprobes.org/ms023
NI-42	Epigenetics	BRPF1, BRD1, BRPF3	>2	N/A	0	0		N/A	28068087	2017	J Med Chem	N/A	N/A	P55201	http://www.chemicalprobes.org/ni-42
