# Supplementary material for: Objective, Quantitative, Data-Driven Assessment of Chemical Probes
Source: Cell Chem Biol. 2018 Feb 15;25(2):194–205.e5. doi: 10.1016/j.chembiol.2017.11.004 (PMC5814752; doi:10.1016/j.chembiol.2017.11.004)
Supplement: Table S3. Details on the Main Reason for Not Ranking among the Top 20 the 15 Probes Recommended by the Chemical Probes Portal, Related to Figure 4 and STAR Methods [file mmc4.xlsx]

## Sheet: Supplementary Table 3
Probe	Main reasons for the low score									Number of compounds affected
Rapamycin	Misanotation of an EC50 as an IC50									7	Misanotation (low accuracy)
GNF-5	No IC50 data, disclosed in a non-idexed publication (Nature)									8	Key data published in a non-indexed journal (low completeness)
AZD2014	Misanotation of EC50s as an IC50s
	Selectivity fully disclosed in a non-idexed publication (Mol Can Ther)
AC220	Misanotation of an EC50 as an IC50
PF3644022	No selectivity or cell data available, all disclosed in a non-idexed publication (J Pharmacol Exp Ther)
P505-15	Misanotation of an EC50 as an IC50
BYL-719	Misanotation of an EC50 as an IC50
CCT244747	Selectivity reported as % of inhibition, which is difficult to handle automatically as the concentration at which the assay was performed is stored in the text free field 'Assay description'.
GNE7915	Selectivity reported as % of inhibition, which is difficult to handle automatically as the concentration at which the assay was performed is stored in the text free field 'Assay description'.
	Misanotation of an EC50 as an IC50
	Selectivity data not fully disclosed in the original publication / not completely curated in public databases
CGI1746	Misanotation of an EC50
	No selectivity data available, selectivity and cell data disclosed in a non-idexed publication (Nat Chem Bio)
CCT241533	Selectivity reported as % of inhibition, which is difficult to handle automatically as the concentration at which the assay was performed is stored in the text free field 'Assay description'.
THZ1	No selectivity data available, selectivity and cell data disclosed in a non-idexed publication (Nat Chem Bio)
UNC1999	No selectivity or cell data available, selectivity and cell data disclosed in a non-idexed publication (ACS Chem Bio)
CP-724714	No cell data available, cell data disclosed in a non-idexed publication (Cancer Res)
EI1	No selectivity or cell data available, selectivity and cell data disclosed in a non-idexed publication (PNAS)
